# Supplementary material for: Fenbendazole Attenuates Bleomycin-Induced Pulmonary Fibrosis in Mice via Suppression of Fibroblast-to-Myofibroblast Differentiation
Source: Int J Mol Sci. 2022 Nov 15;23(22):14088. doi: 10.3390/ijms232214088 (PMC9693227; doi:10.3390/ijms232214088)
Supplement: Supplementary file 1 [file ijms-23-14088-s001.zip]

Archive with 1 entries (1 files):
- ijms-1992979-supplementary.pdf
